# Supplementary material for: Effective Blue Light-Absorbing AuAg Nanoparticles in InP Quantum Dots-Based Color Conversion
Source: Materials (Basel). 2022 Nov 27;15(23):8455. doi: 10.3390/ma15238455 (PMC9736556; doi:10.3390/ma15238455)
Supplement: Supplementary file 1 [file materials-15-08455-s001.zip]

Archive with 1 entries (1 files):
- materials-1996698-supplementary.pdf
